# Supplementary material for: Type II Cells in the Human Carotid Body Display P2X7 Receptor and Pannexin-1 Immunoreactivity
Source: Biomolecules. 2025 Oct 29;15(11):1523. doi: 10.3390/biom15111523 (PMC12649879; doi:10.3390/biom15111523)
Supplement: Supplementary file 1 [file biomolecules-15-01523-s001.zip]

Archive with 1 entries (1 files):
- biomolecules-3909581-supplementary.pdf
